# Supplementary material for: The Weekend Effect on Urban Bat Activity Suggests Fine Scale Human-Induced Bat Movements
Source: Animals (Basel). 2020 Sep 11;10(9):1636. doi: 10.3390/ani10091636 (PMC7552248; doi:10.3390/ani10091636)
Supplement: Supplementary file 1 [file animals-10-01636-s001.zip]

Archive with 3 entries (3 files):
- Supplemetary files-R1/Figure S1.jpg
- Supplemetary files-R1/Figure S2.jpg
- Supplemetary files-R1/Table S3.xlsx
