# Supplementary material for: The Weekend Effect on Urban Bat Activity Suggests Fine Scale Human-Induced Bat Movements
Source: Animals (Basel). 2020 Sep 11;10(9):1636. doi: 10.3390/ani10091636 (PMC7552248; doi:10.3390/ani10091636)
Supplement: Supplementary file 1 [file animals-10-01636-s001.zip › Supplemetary files-R1/Table S3.xlsx]

## Sheet: weather GLM
summer	spring	fall
Call:	Call:	Call:
glm(formula = temp ~ day + year, data = subset(weather, month ==	glm(formula = temp ~ day + year, data = subset(weather, month ==	glm(formula = temp ~ day + year, data = subset(weather, month ==
"06" | month == "07" | month == "08"))	"03" | month == "04" | month == "05"))	"09" | month == "10" | month == "11"))
Deviance Residuals:	Deviance Residuals:	Deviance Residuals:
Min 1Q Median 3Q Max	Min 1Q Median 3Q Max	Min 1Q Median 3Q Max
-7.6070 -1.4447 0.4222 1.6806 5.1374	-15.7289 -5.8246 0.2705 5.7780 13.3418	-18.8210 -6.7457 0.2052 7.2880 11.9690
Coefficients:	Coefficients:	Coefficients:
Estimate Std. Error t value Pr(>|t|)	Estimate Std. Error t value Pr(>|t|)	Estimate Std. Error t value Pr(>|t|)
(Intercept) 26.16722 0.52365 49.971 <2e-16 ***	(Intercept) 14.4899 1.5088 9.604 <2e-16 ***	(Intercept) 17.2130 1.6487 10.440 <2e-16 ***
dayTuesday -0.71980 0.69318 -1.038 0.301	dayTuesday -0.5587 1.9972 -0.280 0.780	dayTuesday 0.3606 2.1810 0.165 0.869
dayWednesday -0.30994 0.69318 -0.447 0.655	dayWednesday 0.8707 1.9972 0.436 0.663	dayWednesday -0.4149 2.1810 -0.190 0.849
dayThursday -0.18682 0.69318 -0.270 0.788	dayThursday 1.9464 1.9788 0.984 0.327	dayThursday -0.6710 2.1810 -0.308 0.759
dayFriday -0.32218 0.68676 -0.469 0.640	dayFriday 1.6105 1.9788 0.814 0.417	dayFriday -1.4040 2.1810 -0.644 0.521
daySaturday -0.78493 0.68676 -1.143 0.255	daySaturday 0.7681 1.9972 0.385 0.701	daySaturday -1.3723 2.1810 -0.629 0.530
daySunday -0.05242 0.69318 -0.076 0.940	daySunday 0.8870 1.9972 0.444 0.658	daySunday -0.9133 2.1810 -0.419 0.676
year2019 -0.44950 0.36857 -1.220 0.224	year2019 1.4207 1.0620 1.338 0.183	year2019 0.7724 1.1658 0.663 0.508
---	---	---
Signif. codes: 0 ‘***’ 0.001 ‘**’ 0.01 ‘*’ 0.05 ‘.’ 0.1 ‘ ’ 1	Signif. codes: 0 ‘***’ 0.001 ‘**’ 0.01 ‘*’ 0.05 ‘.’ 0.1 ‘ ’ 1	Signif. codes: 0 ‘***’ 0.001 ‘**’ 0.01 ‘*’ 0.05 ‘.’ 0.1 ‘ ’ 1
(Dispersion parameter for gaussian family taken to be 6.246469)	(Dispersion parameter for gaussian family taken to be 51.85664)	(Dispersion parameter for gaussian family taken to be 61.83936)
Null deviance: 1123.8 on 183 degrees of freedom	Null deviance: 9337.3 on 183 degrees of freedom	Null deviance: 10856 on 181 degrees of freedom
Residual deviance: 1099.4 on 176 degrees of freedom	Residual deviance: 9126.8 on 176 degrees of freedom	Residual deviance: 10760 on 174 degrees of freedom
AIC: 869.08	AIC: 1258.5	AIC: 1277
Number of Fisher Scoring iterations: 2	Number of Fisher Scoring iterations: 2	Number of Fisher Scoring iterations: 2
Call:	Call:	Call:
glm(formula = wind ~ day + year, data = subset(weather, month ==	glm(formula = wind ~ day + year, data = subset(weather, month ==	glm(formula = wind ~ day + year, data = subset(weather, month ==
"06" | month == "07" | month == "08"))	"03" | month == "04" | month == "05"))	"09" | month == "10" | month == "11"))
Deviance Residuals:	Deviance Residuals:	Deviance Residuals:
Min 1Q Median 3Q Max	Min 1Q Median 3Q Max	Min 1Q Median 3Q Max
-3.1651 -1.3999 -0.2197 1.1625 6.0136	-4.7244 -1.9745 -0.5758 1.8567 7.5408	-4.7740 -2.0093 -0.6625 1.5881 12.7388
Coefficients:	Coefficients:	Coefficients:
Estimate Std. Error t value Pr(>|t|)	Estimate Std. Error t value Pr(>|t|)	Estimate Std. Error t value Pr(>|t|)
(Intercept) 4.812367 0.407935 11.797 <2e-16 ***	(Intercept) 7.426437 0.574730 12.922 < 2e-16 ***	(Intercept) 4.4796 0.6262 7.154 2.26e-11 ***
dayTuesday 0.610887 0.540001 1.131 0.2595	dayTuesday -0.454063 0.760795 -0.597 0.55139	dayTuesday 0.3511 0.8284 0.424 0.6722
dayWednesday 0.584605 0.540001 1.083 0.2805	dayWednesday 0.005175 0.760795 0.007 0.99458	dayWednesday 0.3590 0.8284 0.433 0.6653
dayThursday 0.925897 0.540001 1.715 0.0882 .	dayThursday 0.519693 0.753755 0.689 0.49143	dayThursday 1.3076 0.8284 1.578 0.1163
dayFriday 0.070556 0.535004 0.132 0.8952	dayFriday 1.031823 0.753755 1.369 0.17277	dayFriday 1.7515 0.8284 2.114 0.0959 .
daySaturday -0.005378 0.535004 -0.010 0.9920	daySaturday -0.730758 0.760795 -0.961 0.33811	daySaturday 1.2942 0.8284 1.562 0.1200
daySunday 0.691032 0.540001 1.280 0.2023	daySunday -0.175208 0.760795 -0.230 0.81813	daySunday 0.9560 0.8284 1.154 0.2501
year2019 -0.482704 0.287127 -1.681 0.0945 .	year2019 -1.190494 0.404527 -2.943 0.10369	year2019 -1.1002 0.4428 -2.485 0.1139
---	---	---
Signif. codes: 0 ‘***’ 0.001 ‘**’ 0.01 ‘*’ 0.05 ‘.’ 0.1 ‘ ’ 1	Signif. codes: 0 ‘***’ 0.001 ‘**’ 0.01 ‘*’ 0.05 ‘.’ 0.1 ‘ ’ 1	Signif. codes: 0 ‘***’ 0.001 ‘**’ 0.01 ‘*’ 0.05 ‘.’ 0.1 ‘ ’ 1
(Dispersion parameter for gaussian family taken to be 3.790812)	(Dispersion parameter for gaussian family taken to be 7.524517)	(Dispersion parameter for gaussian family taken to be 8.920907)
Null deviance: 700.89 on 183 degrees of freedom	Null deviance: 1444.7 on 183 degrees of freedom	Null deviance: 1670.8 on 181 degrees of freedom
Residual deviance: 667.18 on 176 degrees of freedom	Residual deviance: 1324.3 on 176 degrees of freedom	Residual deviance: 1552.2 on 174 degrees of freedom
AIC: 777.19	AIC: 903.33	AIC: 924.6
Number of Fisher Scoring iterations: 2	Number of Fisher Scoring iterations: 2	Number of Fisher Scoring iterations: 2
Call:	Call:	Call:
glm(formula = rain ~ day + year, data = subset(weather, month ==	glm(formula = rain ~ day + year, data = subset(weather, month ==	glm(formula = rain ~ day + year, data = subset(weather, month ==
"06" | month == "07" | month == "08"))	"03" | month == "04" | month == "05"))	"09" | month == "10" | month == "11"))
Deviance Residuals:	Deviance Residuals:	Deviance Residuals:
Min 1Q Median 3Q Max	Min 1Q Median 3Q Max	Min 1Q Median 3Q Max
-0.3771 -0.2199 -0.1395 -0.0326 3.5645	-0.3046 -0.1575 -0.1100 -0.0054 3.4105	-0.3362 -0.2335 -0.1521 -0.0579 2.9211
Coefficients:	Coefficients:	Coefficients:
Estimate Std. Error t value Pr(>|t|)	Estimate Std. Error t value Pr(>|t|)	Estimate Std. Error t value Pr(>|t|)
(Intercept) 0.108767 0.111437 0.976 0.330	(Intercept) 0.11110 0.08583 1.294 0.1972	(Intercept) 0.30520 0.11436 2.669 0.00834 **
dayTuesday 0.059069 0.147514 0.400 0.689	dayTuesday 0.19354 0.11361 1.703 0.0902 .	dayTuesday -0.14962 0.15129 -0.989 0.32404
dayWednesday 0.062140 0.147514 0.421 0.674	dayWednesday -0.05812 0.11361 -0.512 0.6096	dayWednesday -0.12522 0.15129 -0.828 0.40897
dayThursday -0.076136 0.147514 -0.516 0.606	dayThursday 0.04639 0.11256 0.412 0.6807	dayThursday -0.03859 0.15129 -0.255 0.79897
dayFriday 0.004256 0.146149 0.029 0.977	dayFriday 0.10389 0.11256 0.923 0.3573	dayFriday -0.07168 0.15129 -0.474 0.63623
daySaturday 0.161462 0.146149 1.105 0.271	daySaturday 0.04183 0.11361 0.368 0.7132	daySaturday -0.04560 0.15129 -0.301 0.76347
daySunday -0.032754 0.147514 -0.222 0.825	daySunday 0.05447 0.11361 0.479 0.6323	daySunday 0.03106 0.15129 0.205 0.83759
year2019 0.106916 0.078436 1.363 0.175	year2019 -0.04753 0.06041 -0.787 0.4325	year2019 -0.12208 0.08087 -1.510 0.13296
	---	---
(Dispersion parameter for gaussian family taken to be 0.2828859)	Signif. codes: 0 ‘***’ 0.001 ‘**’ 0.01 ‘*’ 0.05 ‘.’ 0.1 ‘ ’ 1	Signif. codes: 0 ‘***’ 0.001 ‘**’ 0.01 ‘*’ 0.05 ‘.’ 0.1 ‘ ’ 1
Null deviance: 51.280 on 183 degrees of freedom	(Dispersion parameter for gaussian family taken to be 0.1678087)	(Dispersion parameter for gaussian family taken to be 0.2975454)
Residual deviance: 49.788 on 176 degrees of freedom
AIC: 299.65	Null deviance: 30.617 on 183 degrees of freedom	Null deviance: 53.099 on 181 degrees of freedom
	Residual deviance: 29.534 on 176 degrees of freedom	Residual deviance: 51.773 on 174 degrees of freedom
Number of Fisher Scoring iterations: 2	AIC: 203.56	AIC: 305.69
	Number of Fisher Scoring iterations: 2	Number of Fisher Scoring iterations: 2

## Sheet: bat GLM
Generalized linear models for bat data. Results in Table 1 - 4
	Summer	Spring	Fall
GSC open
Total	glm(formula = total ~ day + temp + wind, data = subset(bat, month ==	glm(formula = total ~ day + temp + year, data = subset(bat, month ==	glm(formula = total ~ day + temp, data = subset(bat, month ==
	"06" | month == "07" | month == "08"))	"03" | month == "04" | month == "05"))	"09" | month == "10" | month == "11"))
GSC woods
Total	glm(formula = total ~ day + temp + wind, data = subset(bat, month ==	glm(formula = total ~ day + temp + year, data = subset(bat, month ==	glm(formula = total ~ day + temp, data = subset(bat, month ==
	"06" | month == "07" | month == "08"))	"03" | month == "04" | month == "05"))	"09" | month == "10" | month == "11"))
UNCG open
Total	glm(formula = total ~ day + temp + wind + year, data = subset(bat, month ==	glm(formula = total ~ day + temp, data = subset(bat, month ==	glm(formula = total ~ day + temp + wind + year, data = subset(bat, month ==
	"06" | month == "07" | month == "08"))	"03" | month == "04" | month == "05"))	"09" | month == "10" | month == "11"))
UNCG woods
Total	glm(formula = total ~ day + temp + year, data = subset(bat, month ==	glm(formula = total ~ day + temp, data = subset(bat, month ==	glm(formula = total ~ day + temp + year, data = subset(bat, month ==
	"06" | month == "07" | month == "08"))	"03" | month == "04" | month == "05"))	"09" | month == "10" | month == "11"))
GSC open
Big brown	glm(formula = epfu ~ day + temp + wind + year, data = subset(bat, month ==
	"06" | month == "07" | month == "08"))
Red	glm(formula = labo ~ day + temp + wind, data = subset(bat, month ==
	"06" | month == "07" | month == "08"))
Hoary	glm(formula = laci ~ day, data = subset(bat, month ==
	"06" | month == "07" | month == "08"))
Silver-haired	glm(formula = lano ~ day + wind, data = subset(bat, month ==
	"06" | month == "07" | month == "08"))
Evening	glm(formula = nyhu ~ day + temp + wind + year, data = subset(bat, month ==
	"06" | month == "07" | month == "08"))
Tricolored	glm(formula = pesu ~ day + wind + year, data = subset(bat, month ==
	"06" | month == "07" | month == "08"))
Mexican free-tailed	glm(formula = tabr ~ day + wind, data = subset(bat, month ==
	"06" | month == "07" | month == "08"))
UNCG open
Big brown	glm(formula = epfu ~ day + temp + wind + year, data = subset(bat, month ==
	"06" | month == "07" | month == "08"))
Red	glm(formula = labo ~ day + temp + wind + year, data = subset(bat, month ==
	"06" | month == "07" | month == "08"))
Hoary	glm(formula = laci ~ day, data = subset(bat, month ==
	"06" | month == "07" | month == "08"))
Silver-haired	glm(formula = lano ~ day + year, data = subset(bat, month ==
	"06" | month == "07" | month == "08"))
Evening	glm(formula = nyhu ~ day + temp + year, data = subset(bat, month ==
	"06" | month == "07" | month == "08"))
Tricolored	glm(formula = pesu ~ day + temp + wind, data = subset(bat, month ==
	"06" | month == "07" | month == "08"))
Mexican free-tailed	glm(formula = tabr ~ day + temp + year, data = subset(bat, month ==
	"06" | month == "07" | month == "08"))
